# Supplementary material for: Schistosoma mansoni Tegument Protein Sm29 Is Able to Induce a Th1-Type of Immune Response and Protection against Parasite Infection
Source: PLoS Negl Trop Dis. 2008 Oct 1;2(10):e308. doi: 10.1371/journal.pntd.0000308 (PMC2553283; doi:10.1371/journal.pntd.0000308)
Supplement: Video S1 — Movie of confocal microscopy images. Immunolocalization of Sm29 on the tegument of male adult worm. File is in AVI format. (7.04 MB ZIP) [file pntd.0000308.s004.zip]

Archive with 1 entries (1 files):
- 53496_1_vid_0_k4vfhb.avi
